# Supplementary material for: CCL11 promotes migration and proliferation of mouse neural progenitor cells
Source: Stem Cell Res Ther. 2017 Feb 7;8:26. doi: 10.1186/s13287-017-0474-9 (PMC5297016; doi:10.1186/s13287-017-0474-9)
Supplement: Additional file 1: Figure S1. — The time-lapse movie of NPC migration. Images were captured every 15 minutes for 24 hours. (A) NPCs did not migrate toward the PBS-injected side. (B) After CCL11 injection, NPCs actively proliferated and migrated toward the CCL11-injected side. (ZIP 144651 kb) [file 13287_2017_474_MOESM1_ESM.zip]

Archive with 2 entries (2 files):
- Supplementary Figure1A.pptx
- Supplementary Figure1B.pptx
